# Supplementary material for: Towards Photocrosslinkable Lyotropic Blends of Organosolv Lignin and Hydroxypropyl Cellulose for 3D Printing by Direct Ink Writing
Source: Polymers (Basel). 2024 Oct 10;16(20):2869. doi: 10.3390/polym16202869 (PMC11510783; doi:10.3390/polym16202869)
Supplement: Supplementary file 1 [file polymers-16-02869-s001.zip]

Archive with 1 entries (1 files):
- polymers-3192453-supplementary.pdf
